# Supplementary material for: Trade-Offs Among Aboveground, Belowground, and Soil Organic Carbon Stocks Along Altitudinal Gradients in Andean Tropical Montane Forests
Source: Front Plant Sci. 2020 Mar 3;11:106. doi: 10.3389/fpls.2020.00106 (PMC7062916; doi:10.3389/fpls.2020.00106)
Supplement: Supplementary file 1 [file Presentation_1.zip]

Archive with 5 entries (4 files):
- Supplementary material/
- Supplementary material/Appendix S1.xlsx
- Supplementary material/Appendix S2.pdf
- Supplementary material/Appendix S3.pdf
- Supplementary material/Appendix S4.pdf
