# Supplementary material for: Trade-Offs Among Aboveground, Belowground, and Soil Organic Carbon Stocks Along Altitudinal Gradients in Andean Tropical Montane Forests
Source: Front Plant Sci. 2020 Mar 3;11:106. doi: 10.3389/fpls.2020.00106 (PMC7062916; doi:10.3389/fpls.2020.00106)
Supplement: Supplementary file 1 [file Presentation_1.zip › Supplementary material/Appendix S1.xlsx]

## Sheet: Appendix S1
Plot	Location	Lon	Lat	Alt	Belt	bio01	bio02	bio03	bio04	bio05	bio06	bio07	bio08	bio09	bio10	bio11	bio12	bio13	bio14	bio15	bio16	bio17	bio18	bio19	AGB	AGB_credif	AGB_credsup	AGC	AGC_credif	AGC_credsup	BGB	BGC	SOC	Total_C	Total_C_credinf	Total_C_credsup
Abiseo.A1	Peru	-76.90064876	-7.425792679	898	low	226.9357147	73.64266205	645.9620361	592.2126465	279.6932678	165.6886292	114.004631	228.1047668	218.8381042	233.0285645	215.4476166	1802	224	80	31.7927227	670	242	560	262	144.7871907	118.9889242	171.4933283	67.78160188	56.72062662	82.34138253	139.8785993	69.93929963	27.95508043	165.6759819	154.6150067	180.2357626
Abiseo.A10	Peru	-76.92546548	-7.452708757	841	low	239.1666565	73.89803314	643.6502686	600.6741943	292.363678	177.5528259	114.8108521	240.3523865	231.1142883	245.4761963	227.5047455	1563	195	66	32.96597672	575	200	449	212	146.1612825	122.3787932	176.4624128	69.38638972	58.58669425	83.45646819	132.5493184	66.27465921	34.85347185	170.5145208	159.7148253	184.5845993
Abiseo.A2	Peru	-76.89783946	-7.425443058	819	low	237.1737976	73.55526733	643.8972168	598.8475952	290.1564941	175.9220123	114.2344818	238.2666779	229.1238098	243.4666595	225.5809631	1618	201	71	32.4057045	599	214	468	231	293.8283362	202.4899867	418.4798697	136.8179298	95.62734737	189.6325925	198.9853337	99.49266686	32.01092642	268.3215231	227.1309407	321.1361858
Abiseo.A3	Peru	-76.89557457	-7.42320153	941	low	234.8547516	73.55418396	645.2272949	594.8471069	287.7045898	173.7072601	113.9973297	235.8952484	226.7809448	241.0952454	223.3904724	1867	229	80	32.18898773	681	242	594	263	171.0696055	142.2245392	210.8495053	81.04387437	66.62506688	100.53177	142.0179501	71.00897504	32.22730563	184.280155	169.8613476	203.7680507
Abiseo.A4	Peru	-76.8981523	-7.422358751	963	low	234.8547516	73.55418396	645.2272949	594.8471069	287.7045898	173.7072601	113.9973297	235.8952484	226.7809448	241.0952454	223.3904724	1867	229	80	32.18898773	681	242	594	263	151.8333114	128.2040524	181.3287178	72.1183149	60.59875082	86.48851121	131.2804299	65.64021493	40.11323354	177.8717634	166.3521993	192.2419597
Abiseo.A5	Peru	-76.9011234	-7.422427413	1122	low	221.4619141	73.64198303	646.3249512	587.3845825	274.2132263	160.2736511	113.9395752	222.6857147	213.3714294	227.5619202	210.0666656	2007	245	86	31.98862457	729	260	638	282	304.4208767	246.9735816	382.7524604	144.1378958	117.8329142	180.6212508	228.6607001	114.33035	28.8324933	287.3007391	260.9957575	323.7840941
Abiseo.A6	Peru	-76.89932701	-7.428049534	780	low	237.1737976	73.55526733	643.8972168	598.8475952	290.1564941	175.9220123	114.2344818	238.2666779	229.1238098	243.4666595	225.5809631	1618	201	71	32.4057045	599	214	468	231	161.1594141	127.7260014	204.880239	76.19319092	60.19090271	97.77928	140.0145566	70.0072783	19.23596738	165.4364366	149.4341484	187.0225257
Abiseo.A7	Peru	-76.90167538	-7.426520599	912	low	226.9357147	73.64266205	645.9620361	592.2126465	279.6932678	165.6886292	114.004631	228.1047668	218.8381042	233.0285645	215.4476166	1802	224	80	31.7927227	670	242	560	262	190.5091794	157.6437206	233.1758499	91.27044247	75.7735808	111.5507109	143.2464878	71.62324388	18.22350462	181.117191	165.6203293	201.3974594
Abiseo.A8	Peru	-76.90369262	-7.428030831	793	low	226.9357147	73.64266205	645.9620361	592.2126465	279.6932678	165.6886292	114.004631	228.1047668	218.8381042	233.0285645	215.4476166	1802	224	80	31.7927227	670	242	560	262	151.5599928	128.8970674	187.400062	72.55274387	61.14120662	89.06046069	126.4743274	63.23716372	36.46336461	172.2532722	160.841735	188.760989
Abiseo.A9	Peru	-76.89503025	-7.42722709	745	low	237.1737976	73.55526733	643.8972168	598.8475952	290.1564941	175.9220123	114.2344818	238.2666779	229.1238098	243.4666595	225.5809631	1618	201	71	32.4057045	599	214	468	231	237.9364166	195.4852906	302.9179148	113.1451696	94.05758525	142.6013635	224.147303	112.0736515	40.12265118	265.3414723	246.2538879	294.7976662
Abiseo.B1	Peru	-77.37919905	-7.638242162	2117	medium	160.9047546	77.92472076	656.3565063	495.7168274	216.0639343	97.34076691	118.723175	161.8190613	150.7619019	165.9237976	150.7619019	1058	169	30	47.95740891	469	96	298	96	154.2928107	129.3977992	188.9695565	73.14592303	60.56713095	89.18719296	202.197402	101.098701	55.73547811	229.9801021	217.4013101	246.0213721
Abiseo.B10	Peru	-77.39467987	-7.644555517	2101	medium	153.1047668	78.06548309	657.3615723	488.1498413	208.187851	89.4320755	118.7557678	154.0571442	143.0476227	157.9618988	143.0476227	1080	174	31	48.27050018	482	99	303	99	159.4884799	118.7298379	221.9146224	74.90115065	54.6187054	107.5654759	134.9979925	67.49899624	59.46642538	201.8665723	181.584127	234.5308975
Abiseo.B2	Peru	-77.37945734	-7.640717188	2188	medium	160.9047546	77.92472076	656.3565063	495.7168274	216.0639343	97.34076691	118.723175	161.8190613	150.7619019	165.9237976	150.7619019	1058	169	30	47.95740891	469	96	298	96	135.4382781	121.840679	152.4171699	63.99917721	57.3291772	71.39346647	173.2698332	86.63491659	100.3800871	251.0141809	244.3441809	258.4084702
Abiseo.B3	Peru	-77.37676819	-7.637695184	2152	medium	160.9047546	77.92472076	656.3565063	495.7168274	216.0639343	97.34076691	118.723175	161.8190613	150.7619019	165.9237976	150.7619019	1058	169	30	47.95740891	469	96	298	96	148.694208	124.7026653	179.7631389	69.85828295	58.91854203	83.39773201	187.981174	93.99058699	44.48803694	208.3369069	197.397166	221.8763559
Abiseo.B4	Peru	-77.37535081	-7.633662924	2093	medium	160.9047546	77.92472076	656.3565063	495.7168274	216.0639343	97.34076691	118.723175	161.8190613	150.7619019	165.9237976	150.7619019	1058	169	30	47.95740891	469	96	298	96	179.8442677	150.3773944	217.7656438	84.92141883	70.4164624	102.4936439	239.8774898	119.9387449	61.11380697	265.9739707	251.4690143	283.5461958
Abiseo.B5	Peru	-77.37375087	-7.631014495	2144	medium	165.8571472	77.86284637	655.8374634	499.8173523	221.0462952	102.3235168	118.7227783	166.7238007	155.6666718	171.019043	155.6666718	1079	170	33	46.42984772	470	105	301	105	193.3619634	150.302703	254.8869714	91.11284224	68.9492469	119.4453154	148.0178477	74.00892387	62.89921954	228.0209857	205.8573903	256.3534588
Abiseo.B6	Peru	-77.38467284	-7.641890475	2143	medium	152.088089	77.98633575	657.8262329	488.7208557	207.0526428	88.50106812	118.5515747	153.0761871	142.0476227	156.9142914	142.0476227	1019	163	27	49.31859207	455	87	287	87	160.7459895	131.8720761	202.3575313	75.26587608	61.87196615	92.02578597	115.1772503	57.58862513	32.38339812	165.2378993	151.8439894	181.9978092
Abiseo.B7	Peru	-77.38777696	-7.64132199	2189	medium	146.569046	78.0039978	659.5410767	485.2974854	201.34198	83.07186127	118.2701111	147.5999908	136.5904694	151.2476196	136.5904694	1104	177	34	47.00798798	487	108	309	108	241.7823457	172.9636335	344.9313277	115.9946521	81.07629105	173.1670112	153.1854027	76.59270136	49.63118856	242.218542	207.300181	299.3909011
Abiseo.B8	Peru	-77.38985881	-7.642639064	2233	medium	152.088089	77.98633575	657.8262329	488.7208557	207.0526428	88.50106812	118.5515747	153.0761871	142.0476227	156.9142914	142.0476227	1019	163	27	49.31859207	455	87	287	87	128.4826931	95.35881029	170.9792087	60.29317746	44.15271053	80.2118741	119.5529467	59.77647333	54.38667709	174.4563279	158.315861	194.3750245
Abiseo.B9	Peru	-77.39154476	-7.644437335	2222	medium	152.088089	77.98633575	657.8262329	488.7208557	207.0526428	88.50106812	118.5515747	153.0761871	142.0476227	156.9142914	142.0476227	1019	163	27	49.31859207	455	87	287	87	341.5083029	241.0911685	496.4231096	160.174705	110.5549353	228.3299848	209.8723505	104.9361753	53.40675305	318.5176334	268.8978637	386.6729132
Abiseo.C1	Peru	-77.4343626	-7.662887997	2721	upper	127.8547668	78.42282867	661.5858154	463.678894	182.7697601	64.23210907	118.5376587	128.9428558	118.1999969	132.1714325	118.1999969	1372	220	37	50.01933289	617	118	373	118	78.42418661	64.29896451	96.07221895	37.14279399	30.38369401	44.7486156	93.24287961	46.62143981	33.96287236	117.7271062	110.9680062	125.3329278
Abiseo.C10	Peru	-77.43010882	-7.662008254	2810	upper	127.6333313	78.34456635	661.5865479	465.1000977	182.4916687	64.07242584	118.4192352	128.7238159	117.980957	131.9428558	117.980957	1375	219	36	50.37365341	617	115	372	115	111.7984136	92.24588221	138.3649951	52.88363949	42.90914121	64.71002975	123.0685089	61.53425445	84.83389634	199.2517903	189.277292	211.0781805
Abiseo.C2	Peru	-77.43325685	-7.659604498	2767	upper	127.6333313	78.34456635	661.5865479	465.1000977	182.4916687	64.07242584	118.4192352	128.7238159	117.980957	131.9428558	117.980957	1375	219	36	50.37365341	617	115	372	115	155.4204513	127.9312842	191.2079513	72.89308763	59.04010623	91.53110912	147.2955481	73.64777403	66.02264075	212.5635024	198.710521	231.2015239
Abiseo.C3	Peru	-77.42355934	-7.660472591	2791	upper	129.2928619	78.26609802	660.9473267	470.0023804	184.1564178	65.74139404	118.4150314	130.4666748	119.5523834	133.6952362	119.5523834	1393	220	36	50.36163712	621	115	376	115	219.9441022	183.3224961	262.0267424	103.5012424	85.51111744	123.1772487	200.2682187	100.1341093	48.45452934	252.089881	234.0997561	271.7658873
Abiseo.C4	Peru	-77.43799153	-7.663807385	2759	upper	127.8547668	78.42282867	661.5858154	463.678894	182.7697601	64.23210907	118.5376587	128.9428558	118.1999969	132.1714325	118.1999969	1372	220	37	50.01933289	617	118	373	118	103.2553714	81.98569101	131.0965213	48.74366443	38.44285068	62.74471176	124.1476251	62.07381257	60.55300268	171.3704797	161.0696659	185.371527
Abiseo.C5	Peru	-77.44189073	-7.664463109	2778	upper	123.6618958	78.50086212	662.0620728	460.5865479	178.6192627	60.04902649	118.5702438	124.7809525	117.2190475	127.9523849	114.0857086	1340	217	37	50.06567383	605	117	366	118	123.4460117	89.34357517	170.2526276	58.04442433	42.35408312	79.53614609	127.6519974	63.82599869	48.46579982	170.3362228	154.6458816	191.8279446
Abiseo.C6	Peru	-77.44718356	-7.664857815	2866	upper	123.6618958	78.50086212	662.0620728	460.5865479	178.6192627	60.04902649	118.5702438	124.7809525	117.2190475	127.9523849	114.0857086	1340	217	37	50.06567383	605	117	366	118	176.8956076	154.2857984	201.9831443	83.47936572	72.45353423	96.15340044	163.7653288	81.88266438	59.6774017	225.0394318	214.0136003	237.7134665
Abiseo.C7	Peru	-77.44599411	-7.667557811	2980	upper	115.5071411	78.48245239	663.3822021	456.3657227	170.2998657	51.99333191	118.3065414	116.7428589	109.0285645	119.5904694	106.0190506	1418	227	37	50.83310318	638	117	385	118	328.7882229	302.5599695	360.6125161	158.3466218	145.3323329	173.4667628	216.8209712	108.4104856	21.32109398	288.0782014	275.0639125	303.1983424
Abiseo.C8	Peru	-77.43226167	-7.656645726	2775	upper	135.4738007	78.36270905	660.5919189	469.8769836	190.4676971	71.84270477	118.6249924	136.5809479	125.7238083	139.9238129	125.7238083	1297	207	36	49.25462723	579	115	352	115	177.7502294	128.64769	254.8400848	83.66928809	61.83002974	120.3421967	193.3877566	96.69387828	12.87049151	193.2336579	171.3943995	229.9065665
Abiseo.C9	Peru	-77.42753392	-7.660043499	2821	upper	127.6333313	78.34456635	661.5865479	465.1000977	182.4916687	64.07242584	118.4192352	128.7238159	117.980957	131.9428558	117.980957	1375	219	36	50.37365341	617	115	372	115	167.436359	153.8355964	184.0431198	80.24833003	73.21742216	88.46085435	136.9793906	68.48969529	43.16889261	191.9069179	184.8760101	200.1194423
Bombuscaro.A1	Ecuador	-78.970967	-4.119717	1084	low	209.3119049	75.4570694	645.8696899	608.9095459	270.0820618	153.2518921	116.8301773	209.9238281	201.7238007	217.4761963	197.9904785	1046	145	65	25.22958946	398	203	240	227	138.4548177	120.3566585	161.0777371	65.45875044	56.51371868	75.68941301	141.4648741	70.73243703	51.7705063	187.9616938	179.016662	198.1923563
Bombuscaro.A10	Ecuador	-78.969242	-4.114559	1130	low	201.2023773	75.49343872	647.7764282	598.3010254	261.7791748	145.2367401	116.5424347	201.8571472	193.6666565	209.1714325	190.0095215	1116	155	67	25.42656517	424	218	258	244	114.8503293	99.73751285	133.0699608	54.31298183	47.04260387	63.21855201	109.7142269	54.85711343	50.86747772	160.037573	152.767195	168.9431432
Bombuscaro.A2	Ecuador	-78.964472	-4.11275	1053	low	211.2333374	75.39118958	644.7836914	614.7172852	272.0292358	155.1044464	116.9247818	211.8856964	203.5714417	219.4380951	199.7809601	1046	143	65	24.31758499	393	203	238	228	139.219919	111.704478	175.8940963	65.31318332	52.56604025	82.19935767	107.748035	53.87401752	82.31357016	201.500771	188.7536279	218.3869454
Bombuscaro.A3	Ecuador	-78.968575	-4.117603	1057	low	209.3119049	75.4570694	645.8696899	608.9095459	270.0820618	153.2518921	116.8301773	209.9238281	201.7238007	217.4761963	197.9904785	1046	145	65	25.22958946	398	203	240	227	155.4019357	134.2191234	182.4134895	73.99539511	63.39205806	87.64092792	144.9829784	72.4914892	44.19409716	190.6809815	180.0776444	204.3265143
Bombuscaro.A4	Ecuador	-78.964869	-4.115967	1104	low	211.2333374	75.39118958	644.7836914	614.7172852	272.0292358	155.1044464	116.9247818	211.8856964	203.5714417	219.4380951	199.7809601	1046	143	65	24.31758499	393	203	238	228	155.002847	133.9904777	181.2065793	73.22531221	62.99172664	86.52911681	142.6907982	71.34539909	43.53500763	188.1057189	177.8721334	201.4095235
Bombuscaro.A5	Ecuador	-78.961969	-4.112369	1033	low	211.2333374	75.39118958	644.7836914	614.7172852	272.0292358	155.1044464	116.9247818	211.8856964	203.5714417	219.4380951	199.7809601	1046	143	65	24.31758499	393	203	238	228	153.1407393	132.7834709	179.0686499	71.84704279	62.79927947	82.04671237	125.4966813	62.74834065	49.57207623	184.1674597	175.1196964	194.3671293
Bombuscaro.A6	Ecuador	-78.975627	-4.121194	1084	low	198.5071411	75.55908966	648.8650513	594.9516602	259.0603943	142.6123199	116.4480896	199.2381134	191.0095215	206.4285583	187.4190521	1111	157	65	26.63460541	429	215	257	241	136.8566454	110.2846264	172.9890616	65.23470459	52.22161659	81.30913119	95.97721086	47.98860543	199.6605035	312.8838135	299.8707255	328.9582401
Bombuscaro.A7	Ecuador	-78.978097	-4.124908	1129	low	198.5071411	75.55908966	648.8650513	594.9516602	259.0603943	142.6123199	116.4480896	199.2381134	191.0095215	206.4285583	187.4190521	1111	157	65	26.63460541	429	215	257	241	120.2800277	92.5277401	158.0672743	57.16895692	44.23295048	75.92326147	111.8849738	55.94248688	109.3050978	222.4165416	209.4805352	241.1708462
Bombuscaro.A8	Ecuador	-78.980158	-4.127579	1216	low	206.9904785	75.52344513	646.4802246	603.569397	267.7066345	150.8841248	116.8225021	207.6000061	199.5523834	215.1428528	195.7333374	957	135	58	26.33291054	370	182	217	206	423.0089966	339.755927	520.0406086	199.5174551	160.9013935	248.3166815	247.6684748	123.8342374	82.99458488	406.3462774	367.7302158	455.1455038
Bombuscaro.A9	Ecuador	-78.980554	-4.131513	1249	low	206.9904785	75.52344513	646.4802246	603.569397	267.7066345	150.8841248	116.8225021	207.6000061	199.5523834	215.1428528	195.7333374	957	135	58	26.33291054	370	182	217	206	313.921465	232.2383346	434.0416463	147.3568002	106.8972508	204.6586661	227.3430256	113.6715128	110.6438478	371.6721608	331.2126114	428.9740267
Bombuscaro.B1	Ecuador	-79.009822	-4.132517	1806	medium	165.2261963	75.92596436	657.9043579	544.1702881	225.0149231	109.6091385	115.405777	165.9333191	169.2285461	172.3428497	154.8761902	1390	208	68	31.18254852	561	244	319	304	171.1655056	147.9211565	199.3928268	80.58740802	70.34200386	92.39327566	129.3491325	64.67456624	210.547338	355.8093123	345.5639081	367.6151799
Bombuscaro.B10	Ecuador	-79.025295	-4.128751	2190	medium	162.5214233	76.12237549	660.0845337	533.0725098	222.3363953	107.0142288	115.3221588	163.1809692	168.5428619	169.5904694	152.3999939	1339	204	62	32.89249039	547	226	299	296	81.34000307	69.81316532	95.34056473	38.10553768	32.3926425	44.87667757	79.02729177	39.51364588	260.5975675	338.2167511	332.5038559	344.987891
Bombuscaro.B2	Ecuador	-79.012364	-4.131953	1837	medium	165.2261963	75.92596436	657.9043579	544.1702881	225.0149231	109.6091385	115.405777	165.9333191	169.2285461	172.3428497	154.8761902	1390	208	68	31.18254852	561	244	319	304	141.2242857	111.4062952	188.8974982	66.2508818	50.8088231	86.99407747	108.5009179	54.25045897	126.8977741	247.3991149	231.9570562	268.1423105
Bombuscaro.B3	Ecuador	-79.0106	-4.128777	1952	medium	165.2261963	75.92596436	657.9043579	544.1702881	225.0149231	109.6091385	115.405777	165.9333191	169.2285461	172.3428497	154.8761902	1390	208	68	31.18254852	561	244	319	304	146.887828	127.3262935	170.6253257	69.3136514	59.70480852	80.86438427	135.910252	67.95512602	152.4192088	289.6879862	280.0791433	301.2387191
Bombuscaro.B4	Ecuador	-79.01511	-4.132622	1851	medium	165.2261963	75.92596436	657.9043579	544.1702881	225.0149231	109.6091385	115.405777	165.9333191	169.2285461	172.3428497	154.8761902	1390	208	68	31.18254852	561	244	319	304	250.8132622	206.6299948	299.0622976	118.1399198	97.4024336	142.1842749	180.7551139	90.37755693	92.58746423	301.104941	280.3674548	325.1492961
Bombuscaro.B5	Ecuador	-79.016925	-4.130683	1860	medium	164.0285645	76.02458191	659.812561	536.9818726	223.7045898	108.4830933	115.221489	164.7999878	170.0476074	171.0571289	153.7809448	1391	210	66	32.0386734	565	240	315	305	467.3774467	365.3313925	617.5041303	222.0712409	172.9448117	289.0440209	253.3058828	126.6529414	26.65106899	375.3752513	326.2488221	442.3480313
Bombuscaro.B6	Ecuador	-79.019635	-4.130672	1901	medium	164.0285645	76.02458191	659.812561	536.9818726	223.7045898	108.4830933	115.221489	164.7999878	170.0476074	171.0571289	153.7809448	1391	210	66	32.0386734	565	240	315	305	128.3827966	114.4715168	144.870895	60.5034997	53.5955257	69.18358149	124.4488318	62.22441592	81.02680357	203.7547192	196.8467452	212.434801
Bombuscaro.B7	Ecuador	-79.013811	-4.126534	2217	medium	165.2261963	75.92596436	657.9043579	544.1702881	225.0149231	109.6091385	115.405777	165.9333191	169.2285461	172.3428497	154.8761902	1390	208	68	31.18254852	561	244	319	304	180.388479	147.2319076	221.6173529	85.7956513	69.010107	107.6752347	145.3387	72.66934999	60.39213206	218.8571334	202.0715891	240.7367168
Bombuscaro.B8	Ecuador	-79.014515	-4.129384	2060	medium	165.2261963	75.92596436	657.9043579	544.1702881	225.0149231	109.6091385	115.405777	165.9333191	169.2285461	172.3428497	154.8761902	1390	208	68	31.18254852	561	244	319	304	160.2694537	137.4255433	188.7926484	75.76400428	64.73838505	90.53802734	140.2955917	70.14779583	44.23578764	190.1475878	179.1219685	204.9216108
Bombuscaro.B9	Ecuador	-79.022806	-4.130336	2102	medium	164.0285645	76.02458191	659.812561	536.9818726	223.7045898	108.4830933	115.221489	164.7999878	170.0476074	171.0571289	153.7809448	1391	210	66	32.0386734	565	240	315	305	132.9888793	112.5438457	162.0627386	62.71009438	52.35045763	76.56386077	110.5509417	55.27547087	46.6551034	164.6406687	154.2810319	178.494435
Bombuscaro.C1	Ecuador	-79.024139	-4.108305	2817	upper	121.5333405	76.12291718	666.7966309	494.8707886	180.2156677	66.05353546	114.1621246	122.6190491	126.6952438	127.4380951	111.8952332	1614	236	89	29.24857712	641	302	360	349	35.75221194	32.70566646	39.74571114	16.82437887	15.3490604	18.63735989	53.58904298	26.79452149	43.23324652	86.85214688	85.37682841	88.6651279
Bombuscaro.C10	Ecuador	-79.020317	-4.117274	2674	upper	140.661911	76.05725861	664.9194336	513.7376709	199.7702179	85.384552	114.3856735	141.5523834	144.3999939	147.0571442	130.7428589	1467	220	71	31.56292343	593	255	332	323	52.36639809	48.36929015	56.81786653	24.69182242	22.82177959	26.76067453	81.58935578	40.79467789	225.8869026	291.3734029	289.5033601	293.442255
Bombuscaro.C2	Ecuador	-79.021398	-4.106056	2796	upper	121.5333405	76.12291718	666.7966309	494.8707886	180.2156677	66.05353546	114.1621246	122.6190491	126.6952438	127.4380951	111.8952332	1614	236	89	29.24857712	641	302	360	349	58.84335447	50.70279208	68.47841874	27.72832076	24.03378897	32.83680201	77.4782581	38.73912905	136.9441413	203.4115911	199.7170593	208.5200724
Bombuscaro.C3	Ecuador	-79.021215	-4.103533	2851	upper	121.5333405	76.12291718	666.7966309	494.8707886	180.2156677	66.05353546	114.1621246	122.6190491	126.6952438	127.4380951	111.8952332	1614	236	89	29.24857712	641	302	360	349	51.15835405	48.02207987	54.26049423	24.17230584	22.68571572	25.73503961	75.1973076	37.5986538	268.0855209	329.8564805	328.3698904	331.4192143
Bombuscaro.C4	Ecuador	-79.024935	-4.103009	2906	upper	121.5333405	76.12291718	666.7966309	494.8707886	180.2156677	66.05353546	114.1621246	122.6190491	126.6952438	127.4380951	111.8952332	1614	236	89	29.24857712	641	302	360	349	41.07836589	36.7806552	46.24291996	19.31182368	17.23820019	21.73922798	60.09551467	30.04775733	89.27729649	138.6368775	136.563254	141.0642818
Bombuscaro.C5	Ecuador	-79.025027	-4.106183	2900	upper	121.5333405	76.12291718	666.7966309	494.8707886	180.2156677	66.05353546	114.1621246	122.6190491	126.6952438	127.4380951	111.8952332	1614	236	89	29.24857712	641	302	360	349	38.11224688	34.4476121	41.87726785	17.93387481	16.42302887	19.71479041	61.08319293	30.54159646	75.65998196	124.1354532	122.6246073	125.9163688
Bombuscaro.C6	Ecuador	-79.022835	-4.111277	2729	upper	130.9476166	76.09004211	666.8756104	501.5020447	189.807251	75.70793915	114.0993042	131.9428711	136.2476196	137.0857086	121.161911	1544	229	78	30.59737968	619	276	349	337	55.48017667	49.07177068	63.7785333	26.10668871	22.95198393	29.7791743	68.0009547	34.00047735	208.817829	268.9249951	265.7702903	272.5974807
Bombuscaro.C7	Ecuador	-79.02112	-4.113053	2703	upper	130.9476166	76.09004211	666.8756104	501.5020447	189.807251	75.70793915	114.0993042	131.9428711	136.2476196	137.0857086	121.161911	1544	229	78	30.59737968	619	276	349	337	49.70089886	46.25807321	53.55118741	23.44656189	21.85278307	25.2300591	79.88949288	39.94474644	219.7609577	283.152266	281.5584872	284.9357632
Bombuscaro.C8	Ecuador	-79.016544	-4.102644	2738	upper	137.5476227	76.02622223	664.7024536	513.0473022	196.5561523	82.17982483	114.3763275	138.5619049	143.0761871	143.8095245	127.6285706	1610	234	86	29.001091	635	297	364	352	73.88706214	67.26104556	82.14875315	34.74434615	31.52957143	38.30058816	86.40134736	43.20067368	212.0801423	290.0251621	286.8103874	293.5814041
Bombuscaro.C9	Ecuador	-79.018394	-4.104557	2765	upper	121.5333405	76.12291718	666.7966309	494.8707886	180.2156677	66.05353546	114.1621246	122.6190491	126.6952438	127.4380951	111.8952332	1614	236	89	29.24857712	641	302	360	349	43.09072895	39.30124268	47.30042165	20.24173179	18.55897794	22.20972721	64.20257112	32.10128556	216.1084776	268.451495	266.7687411	270.4194904

## Sheet: Metadata
Table S1. Climatic, carbon stock, location and coordinates per plot. Geographic coordinate system WGS84 Climatic variables from CHELSA: bio01, Annual Mean Temperature [ºC/10]; bio02, Mean Diurnal Range [ºC/10]; bio03, Isothermally; bio04, Temperature Seasonality [standard deviation]; bio05, Max Temperature of Warmest Month [ºC/10]; bio06, Min Temperature of Coldest Month [ºC/10]; bio07, Temperatu…
